# Supplementary material for: Immunoinformatics Studies and Design of a Potential Multi-Epitope Peptide Vaccine to Combat the Fatal Visceral Leishmaniasis
Source: Vaccines (Basel). 2022 Sep 22;10(10):1598. doi: 10.3390/vaccines10101598 (PMC9610175; doi:10.3390/vaccines10101598)
Supplement: Supplementary file 1 [file vaccines-10-01598-s001.zip]

Archive with 1 entries (1 files):
- vaccines-1883091-supplementary.pdf
